# Supplementary material for: Detection of Cryptosporidium parvum and Cyclospora cayetanensis infections among people living in a slum area in Kathmandu valley, Nepal
Source: BMC Res Notes. 2017 Sep 7;10:464. doi: 10.1186/s13104-017-2779-2 (PMC5590164; doi:10.1186/s13104-017-2779-2)
Supplement: Supplementary file 2 — Additional file 2. Dataset. [file 13104_2017_2779_MOESM2_ESM.xls]

## Sheet: Data
age_groups	household_group	education	water_source	occupation	no_house_members	Entamoeba_coli	Entamoeba_histolytica	Giardia_lamblia	Cyclospora_cayetanensis	Cryptosporidium_parvum	Hymenolepsis_nana	Hymenolepis_diminuta	Trichuris_trichiura	Ascaris_lumbricoides	Sarcosystis_hominis	any_parasite	protozoal_parasite	helmenthic_parasite
<15 years	4-7 members	Literate	tank	student	6	detected	not detected	not detected	not detected	not detected	not detected	not detected	not detected	not detected	not detected	detected	detected	non detected
<15 years	4-7 members	Literate	bottle	student	4	not detected	not detected	not detected	not detected	not detected	not detected	not detected	not detected	not detected	not detected	not detected	non detected	non detected
<15 years	4-7 members	Literate	bottle	others	4	not detected	not detected	not detected	not detected	not detected	not detected	not detected	not detected	not detected	not detected	not detected	non detected	non detected
<15 years	8-11 members	Literate	tap	factory_worker	9	not detected	not detected	not detected	not detected	not detected	not detected	not detected	not detected	not detected	not detected	not detected	non detected	non detected
<15 years	4-7 members	Literate	tank	student	6	not detected	detected	not detected	not detected	not detected	not detected	not detected	not detected	not detected	not detected	detected	detected	non detected
<15 years	4-7 members	Literate	tank	student	4	not detected	not detected	not detected	not detected	not detected	not detected	not detected	not detected	not detected	not detected	not detected	non detected	non detected
<15 years	4-7 members	Literate	bottle	student	5	not detected	not detected	not detected	not detected	not detected	not detected	not detected	not detected	not detected	not detected	not detected	non detected	non detected
<15 years	4-7 members	Literate	tank	farmer	4	not detected	detected	not detected	not detected	not detected	not detected	not detected	not detected	not detected	not detected	detected	detected	non detected
<15 years	4-7 members	Literate	tank	farmer	5	not detected	not detected	detected	not detected	not detected	not detected	not detected	not detected	not detected	not detected	detected	detected	non detected
<15 years	4-7 members	Illiterate	bottle	student	7	not detected	not detected	not detected	not detected	not detected	not detected	not detected	not detected	not detected	not detected	not detected	non detected	non detected
<15 years	8-11 members	Illiterate	bottle	factory_worker	8	not detected	not detected	not detected	not detected	not detected	not detected	not detected	not detected	not detected	not detected	not detected	non detected	non detected
<15 years	1-3 members	Literate	tap	student	3	not detected	not detected	not detected	not detected	not detected	not detected	not detected	not detected	not detected	not detected	not detected	non detected	non detected
<15 years	4-7 members	Illiterate	tank	student	4	not detected	not detected	not detected	not detected	not detected	not detected	not detected	not detected	not detected	not detected	not detected	non detected	non detected
<15 years	1-3 members	Literate	tap	student	3	not detected	not detected	not detected	not detected	not detected	not detected	not detected	not detected	not detected	not detected	not detected	non detected	non detected
<15 years	8-11 members	Illiterate	bottle	others	8	not detected	not detected	not detected	not detected	not detected	not detected	not detected	not detected	not detected	not detected	not detected	non detected	non detected
<15 years	4-7 members	Literate	tank	student	5	not detected	not detected	not detected	not detected	not detected	not detected	not detected	not detected	not detected	not detected	not detected	non detected	non detected
<15 years	4-7 members	Literate	tank	student	5	not detected	not detected	not detected	not detected	not detected	not detected	not detected	not detected	not detected	not detected	not detected	non detected	non detected
<15 years	4-7 members	Illiterate	tap	student	4	not detected	not detected	not detected	detected	not detected	not detected	not detected	not detected	not detected	not detected	detected	detected	non detected
<15 years	4-7 members	Literate	bottle	student	5	not detected	not detected	not detected	not detected	not detected	not detected	not detected	not detected	not detected	not detected	not detected	non detected	non detected
<15 years	4-7 members	Literate	tank	student	4	detected	not detected	not detected	not detected	not detected	not detected	not detected	not detected	not detected	not detected	detected	detected	non detected
<15 years	4-7 members	Illiterate	tap	factory_worker	5	not detected	not detected	not detected	not detected	not detected	not detected	not detected	not detected	not detected	not detected	not detected	non detected	non detected
<15 years	4-7 members	Illiterate	bottle	student	7	not detected	not detected	not detected	not detected	not detected	not detected	not detected	not detected	not detected	not detected	not detected	non detected	non detected
<15 years	4-7 members	Illiterate	bottle	factory_worker	4	not detected	not detected	not detected	not detected	not detected	not detected	not detected	not detected	not detected	not detected	not detected	non detected	non detected
<15 years	4-7 members	Illiterate	bottle	factory_worker	5	not detected	not detected	not detected	not detected	not detected	not detected	not detected	not detected	not detected	not detected	not detected	non detected	non detected
<15 years	1-3 members	Illiterate	tap	student	3	not detected	not detected	not detected	not detected	not detected	not detected	not detected	not detected	not detected	not detected	not detected	non detected	non detected
<15 years	8-11 members	Literate	tap	factory_worker	9	not detected	not detected	not detected	not detected	not detected	not detected	not detected	not detected	not detected	not detected	not detected	non detected	non detected
<15 years	8-11 members	Literate	tap	others	9	not detected	not detected	not detected	not detected	not detected	not detected	not detected	not detected	not detected	not detected	not detected	non detected	non detected
<15 years	4-7 members	Literate	bottle	student	5	not detected	not detected	not detected	not detected	not detected	not detected	not detected	not detected	not detected	not detected	not detected	non detected	non detected
<15 years	4-7 members	Literate	tank	student	6	not detected	not detected	not detected	not detected	not detected	not detected	not detected	not detected	not detected	not detected	not detected	non detected	non detected
<15 years	8-11 members	Literate	tank	student	8	not detected	not detected	not detected	not detected	not detected	not detected	not detected	not detected	not detected	not detected	not detected	non detected	non detected
<15 years	1-3 members	Literate	tank	student	3	not detected	not detected	not detected	not detected	not detected	not detected	not detected	not detected	not detected	not detected	not detected	non detected	non detected
<15 years	4-7 members	Literate	bottle	student	4	not detected	not detected	not detected	not detected	not detected	not detected	not detected	not detected	not detected	not detected	not detected	non detected	non detected
<15 years	8-11 members	Literate	tank	student	10	not detected	not detected	not detected	not detected	not detected	not detected	not detected	not detected	detected	not detected	detected	non detected	detected
<15 years	4-7 members	Illiterate	tap	factory_worker	4	not detected	not detected	not detected	not detected	not detected	not detected	not detected	not detected	not detected	not detected	not detected	non detected	non detected
<15 years	1-3 members	Literate	tap	student	3	not detected	not detected	not detected	not detected	not detected	not detected	not detected	not detected	not detected	not detected	not detected	non detected	non detected
<15 years	8-11 members	Illiterate	tank	farmer	9	not detected	not detected	not detected	not detected	not detected	not detected	not detected	not detected	not detected	detected	detected	detected	non detected
<15 years	4-7 members	Literate	tank	factory_worker	6	not detected	not detected	not detected	not detected	not detected	not detected	not detected	not detected	not detected	not detected	not detected	non detected	non detected
<15 years	8-11 members	Illiterate	tap	farmer	8	not detected	not detected	not detected	not detected	not detected	not detected	not detected	not detected	not detected	not detected	not detected	non detected	non detected
<15 years	4-7 members	Illiterate	tank	student	5	not detected	not detected	detected	not detected	not detected	not detected	not detected	not detected	not detected	not detected	detected	detected	non detected
<15 years	1-3 members	Illiterate	bottle	student	3	not detected	not detected	not detected	detected	not detected	not detected	not detected	not detected	not detected	not detected	detected	detected	non detected
<15 years	4-7 members	Illiterate	bottle	student	7	not detected	not detected	not detected	not detected	not detected	not detected	not detected	not detected	not detected	not detected	not detected	non detected	non detected
<15 years	8-11 members	Literate	tank	factory_worker	10	not detected	not detected	not detected	not detected	not detected	not detected	not detected	not detected	not detected	not detected	not detected	non detected	non detected
<15 years	4-7 members	Illiterate	bottle	student	5	not detected	not detected	not detected	not detected	not detected	not detected	not detected	not detected	not detected	not detected	not detected	non detected	non detected
<15 years	4-7 members	Illiterate	tap	student	4	not detected	not detected	not detected	not detected	not detected	not detected	not detected	not detected	not detected	not detected	not detected	non detected	non detected
<15 years	4-7 members	Literate	tap	student	5	not detected	not detected	not detected	not detected	not detected	not detected	not detected	not detected	not detected	not detected	not detected	non detected	non detected
<15 years	8-11 members	Illiterate	tank	factory_worker	9	not detected	not detected	not detected	not detected	not detected	not detected	detected	not detected	not detected	not detected	detected	non detected	detected
<15 years	8-11 members	Illiterate	bottle	student	8	not detected	not detected	not detected	not detected	not detected	not detected	not detected	not detected	not detected	not detected	not detected	non detected	non detected
<15 years	8-11 members	Literate	tank	student	9	not detected	not detected	not detected	detected	not detected	not detected	not detected	not detected	not detected	not detected	detected	detected	non detected
<15 years	1-3 members	Literate	tap	farmer	3	not detected	not detected	not detected	not detected	not detected	not detected	not detected	not detected	not detected	not detected	not detected	non detected	non detected
<15 years	1-3 members	Literate	tap	student	3	not detected	not detected	not detected	not detected	not detected	not detected	not detected	not detected	not detected	not detected	not detected	non detected	non detected
<15 years	4-7 members	Illiterate	tank	student	6	detected	not detected	not detected	not detected	not detected	not detected	not detected	not detected	not detected	not detected	detected	detected	non detected
<15 years	4-7 members	Literate	tank	student	4	not detected	not detected	not detected	not detected	not detected	not detected	not detected	not detected	not detected	not detected	not detected	non detected	non detected
<15 years	4-7 members	Literate	tap	factory_worker	4	not detected	not detected	not detected	not detected	not detected	not detected	not detected	not detected	not detected	not detected	not detected	non detected	non detected
<15 years	4-7 members	Literate	tank	factory_worker	7	not detected	not detected	detected	not detected	not detected	not detected	not detected	not detected	not detected	not detected	detected	detected	non detected
<15 years	4-7 members	Literate	tap	student	6	not detected	not detected	not detected	not detected	not detected	not detected	not detected	not detected	not detected	not detected	not detected	non detected	non detected
<15 years	1-3 members	Literate	bottle	student	2	not detected	not detected	not detected	not detected	not detected	not detected	not detected	not detected	not detected	not detected	not detected	non detected	non detected
<15 years	8-11 members	Illiterate	tank	student	8	not detected	not detected	not detected	not detected	not detected	not detected	not detected	not detected	detected	not detected	detected	non detected	detected
<15 years	8-11 members	Illiterate	bottle	student	11	not detected	not detected	not detected	not detected	not detected	not detected	not detected	not detected	not detected	not detected	not detected	non detected	non detected
<15 years	4-7 members	Literate	bottle	factory_worker	4	not detected	not detected	not detected	not detected	not detected	not detected	not detected	not detected	not detected	not detected	not detected	non detected	non detected
<15 years	1-3 members	Illiterate	bottle	student	2	not detected	not detected	not detected	not detected	not detected	not detected	not detected	not detected	not detected	not detected	not detected	non detected	non detected
<15 years	8-11 members	Literate	tap	student	8	not detected	not detected	not detected	not detected	not detected	not detected	not detected	not detected	not detected	not detected	not detected	non detected	non detected
<15 years	1-3 members	Literate	tap	student	3	not detected	not detected	not detected	not detected	not detected	not detected	not detected	not detected	not detected	not detected	not detected	non detected	non detected
<15 years	4-7 members	Literate	tank	student	4	not detected	not detected	detected	not detected	not detected	not detected	not detected	not detected	not detected	not detected	detected	detected	non detected
<15 years	4-7 members	Illiterate	bottle	farmer	5	not detected	not detected	not detected	not detected	not detected	not detected	not detected	not detected	not detected	not detected	not detected	non detected	non detected
<15 years	1-3 members	Illiterate	bottle	student	3	not detected	not detected	not detected	not detected	not detected	not detected	not detected	not detected	not detected	not detected	not detected	non detected	non detected
<15 years	8-11 members	Illiterate	bottle	student	8	not detected	not detected	not detected	not detected	not detected	not detected	not detected	not detected	not detected	not detected	not detected	non detected	non detected
<15 years	4-7 members	Literate	tank	student	6	not detected	not detected	not detected	not detected	not detected	detected	not detected	not detected	not detected	not detected	detected	non detected	detected
<15 years	1-3 members	Illiterate	tap	farmer	3	not detected	detected	not detected	not detected	not detected	not detected	not detected	not detected	not detected	not detected	detected	detected	non detected
<15 years	4-7 members	Illiterate	bottle	student	5	not detected	not detected	not detected	not detected	not detected	not detected	not detected	not detected	not detected	not detected	not detected	non detected	non detected
<15 years	4-7 members	Literate	tap	others	6	not detected	not detected	not detected	not detected	not detected	not detected	not detected	not detected	not detected	not detected	not detected	non detected	non detected
<15 years	4-7 members	Literate	tank	student	7	not detected	not detected	not detected	detected	not detected	not detected	not detected	not detected	not detected	not detected	detected	detected	non detected
<15 years	1-3 members	Illiterate	tap	student	2	not detected	not detected	not detected	not detected	not detected	not detected	not detected	not detected	not detected	not detected	not detected	non detected	non detected
<15 years	4-7 members	Literate	tank	factory_worker	6	not detected	not detected	detected	not detected	not detected	not detected	not detected	not detected	not detected	not detected	detected	detected	non detected
<15 years	4-7 members	Literate	tap	student	5	not detected	not detected	not detected	not detected	not detected	not detected	not detected	not detected	not detected	not detected	not detected	non detected	non detected
<15 years	8-11 members	Literate	tank	factory_worker	8	not detected	not detected	not detected	not detected	not detected	detected	not detected	not detected	not detected	not detected	detected	non detected	detected
<15 years	4-7 members	Literate	tank	student	6	not detected	not detected	detected	not detected	not detected	not detected	not detected	not detected	not detected	not detected	detected	detected	non detected
<15 years	4-7 members	Illiterate	tap	student	4	not detected	not detected	not detected	not detected	not detected	not detected	not detected	not detected	not detected	not detected	not detected	non detected	non detected
<15 years	1-3 members	Illiterate	tank	student	3	not detected	not detected	not detected	not detected	detected	not detected	not detected	not detected	not detected	not detected	detected	detected	non detected
<15 years	4-7 members	Illiterate	bottle	student	4	not detected	not detected	not detected	not detected	not detected	not detected	not detected	not detected	not detected	not detected	not detected	non detected	non detected
<15 years	8-11 members	Literate	tap	factory_worker	10	not detected	not detected	detected	not detected	not detected	not detected	not detected	not detected	not detected	not detected	detected	detected	non detected
<15 years	1-3 members	Literate	tap	factory_worker	3	not detected	not detected	not detected	not detected	not detected	not detected	not detected	not detected	not detected	not detected	not detected	non detected	non detected
<15 years	8-11 members	Literate	tap	student	11	not detected	not detected	not detected	not detected	not detected	not detected	not detected	not detected	not detected	not detected	not detected	non detected	non detected
<15 years	1-3 members	Illiterate	tap	student	3	not detected	not detected	not detected	not detected	not detected	not detected	not detected	not detected	not detected	not detected	not detected	non detected	non detected
<15 years	1-3 members	Literate	tap	student	3	not detected	not detected	not detected	not detected	not detected	not detected	not detected	not detected	not detected	not detected	not detected	non detected	non detected
<15 years	1-3 members	Literate	bottle	student	3	not detected	not detected	not detected	not detected	not detected	not detected	not detected	not detected	not detected	not detected	not detected	non detected	non detected
<15 years	4-7 members	Literate	tap	factory_worker	5	not detected	not detected	not detected	not detected	not detected	not detected	not detected	not detected	not detected	not detected	not detected	non detected	non detected
<15 years	1-3 members	Illiterate	bottle	factory_worker	3	not detected	not detected	not detected	not detected	not detected	not detected	not detected	not detected	not detected	not detected	not detected	non detected	non detected
<15 years	4-7 members	Illiterate	tap	factory_worker	5	not detected	not detected	not detected	not detected	not detected	not detected	not detected	not detected	not detected	not detected	not detected	non detected	non detected
<15 years	4-7 members	Literate	tank	student	5	not detected	detected	not detected	not detected	not detected	not detected	not detected	not detected	not detected	not detected	detected	detected	non detected
<15 years	1-3 members	Literate	bottle	student	3	not detected	not detected	not detected	not detected	not detected	not detected	not detected	not detected	not detected	not detected	not detected	non detected	non detected
<15 years	4-7 members	Literate	bottle	student	4	not detected	not detected	not detected	not detected	not detected	not detected	not detected	not detected	not detected	not detected	not detected	non detected	non detected
<15 years	8-11 members	Literate	tap	student	10	not detected	not detected	not detected	not detected	not detected	not detected	not detected	not detected	not detected	not detected	not detected	non detected	non detected
<15 years	8-11 members	Literate	bottle	student	9	not detected	not detected	not detected	not detected	not detected	not detected	not detected	not detected	not detected	not detected	not detected	non detected	non detected
<15 years	1-3 members	Illiterate	tap	factory_worker	3	not detected	not detected	not detected	not detected	not detected	not detected	not detected	not detected	not detected	not detected	not detected	non detected	non detected
<15 years	8-11 members	Illiterate	bottle	student	8	not detected	not detected	not detected	not detected	not detected	not detected	not detected	not detected	not detected	not detected	not detected	non detected	non detected
<15 years	4-7 members	Illiterate	bottle	student	4	not detected	not detected	not detected	not detected	not detected	not detected	not detected	not detected	not detected	not detected	not detected	non detected	non detected
<15 years	8-11 members	Illiterate	tap	student	8	not detected	not detected	not detected	not detected	not detected	not detected	not detected	not detected	not detected	not detected	not detected	non detected	non detected
<15 years	1-3 members	Literate	tank	student	3	detected	not detected	not detected	not detected	not detected	not detected	not detected	not detected	not detected	not detected	detected	detected	non detected
<15 years	4-7 members	Illiterate	tap	factory_worker	6	not detected	not detected	not detected	not detected	not detected	not detected	not detected	not detected	not detected	not detected	not detected	non detected	non detected
<15 years	4-7 members	Literate	tap	student	4	not detected	not detected	not detected	not detected	not detected	not detected	not detected	not detected	not detected	not detected	not detected	non detected	non detected
<15 years	4-7 members	Literate	tank	student	5	not detected	not detected	not detected	not detected	not detected	not detected	not detected	not detected	not detected	not detected	not detected	non detected	non detected
<15 years	4-7 members	Illiterate	tank	student	7	not detected	not detected	not detected	not detected	not detected	not detected	not detected	not detected	not detected	not detected	not detected	non detected	non detected
<15 years	4-7 members	Literate	tap	student	4	not detected	not detected	not detected	not detected	not detected	not detected	not detected	not detected	not detected	not detected	not detected	non detected	non detected
<15 years	4-7 members	Literate	tank	student	5	not detected	not detected	detected	not detected	not detected	not detected	not detected	not detected	not detected	not detected	detected	detected	non detected
<15 years	4-7 members	Literate	tank	farmer	6	detected	not detected	not detected	not detected	not detected	not detected	not detected	not detected	not detected	not detected	detected	detected	non detected
<15 years	4-7 members	Illiterate	tap	factory_worker	5	not detected	not detected	not detected	not detected	not detected	not detected	not detected	not detected	not detected	not detected	not detected	non detected	non detected
<15 years	8-11 members	Literate	tank	factory_worker	8	not detected	not detected	not detected	detected	not detected	not detected	not detected	not detected	not detected	not detected	detected	detected	non detected
<15 years	8-11 members	Literate	tank	student	8	not detected	not detected	not detected	not detected	not detected	not detected	not detected	not detected	not detected	not detected	not detected	non detected	non detected
<15 years	1-3 members	Illiterate	tank	student	3	not detected	not detected	not detected	not detected	not detected	not detected	not detected	not detected	not detected	not detected	not detected	non detected	non detected
<15 years	8-11 members	Literate	bottle	farmer	8	not detected	not detected	not detected	not detected	not detected	not detected	not detected	not detected	not detected	not detected	not detected	non detected	non detected
<15 years	1-3 members	Illiterate	bottle	student	3	not detected	not detected	not detected	not detected	not detected	not detected	not detected	not detected	not detected	not detected	not detected	non detected	non detected
<15 years	8-11 members	Illiterate	tap	farmer	10	not detected	not detected	not detected	not detected	not detected	not detected	not detected	not detected	not detected	not detected	not detected	non detected	non detected
<15 years	1-3 members	Literate	tap	others	3	not detected	not detected	not detected	not detected	not detected	not detected	not detected	not detected	not detected	not detected	not detected	non detected	non detected
<15 years	4-7 members	Illiterate	tank	farmer	5	detected	not detected	not detected	not detected	not detected	not detected	not detected	not detected	not detected	not detected	detected	detected	non detected
<15 years	8-11 members	Illiterate	tap	others	8	not detected	not detected	not detected	not detected	not detected	not detected	not detected	not detected	not detected	not detected	not detected	non detected	non detected
<15 years	4-7 members	Literate	bottle	student	7	not detected	not detected	not detected	not detected	not detected	not detected	not detected	not detected	not detected	not detected	not detected	non detected	non detected
<15 years	4-7 members	Illiterate	tank	student	5	not detected	detected	not detected	not detected	not detected	not detected	not detected	not detected	not detected	not detected	detected	detected	non detected
<15 years	1-3 members	Illiterate	tap	student	3	not detected	not detected	not detected	not detected	not detected	not detected	not detected	not detected	not detected	not detected	not detected	non detected	non detected
<15 years	4-7 members	Literate	tap	others	4	not detected	not detected	not detected	not detected	not detected	not detected	not detected	not detected	not detected	not detected	not detected	non detected	non detected
<15 years	8-11 members	Literate	bottle	others	9	not detected	not detected	not detected	not detected	not detected	not detected	not detected	not detected	not detected	not detected	not detected	non detected	non detected
<15 years	1-3 members	Illiterate	tank	factory_worker	3	not detected	not detected	not detected	not detected	not detected	not detected	not detected	not detected	not detected	not detected	not detected	non detected	non detected
<15 years	4-7 members	Literate	bottle	student	5	not detected	not detected	not detected	not detected	not detected	not detected	not detected	not detected	not detected	not detected	not detected	non detected	non detected
<15 years	8-11 members	Literate	bottle	farmer	9	not detected	not detected	not detected	not detected	not detected	not detected	not detected	not detected	not detected	not detected	not detected	non detected	non detected
<15 years	1-3 members	Literate	tank	student	3	not detected	not detected	not detected	not detected	not detected	not detected	not detected	not detected	not detected	not detected	not detected	non detected	non detected
<15 years	4-7 members	Illiterate	tap	farmer	5	not detected	not detected	not detected	not detected	not detected	not detected	not detected	not detected	not detected	not detected	not detected	non detected	non detected
<15 years	8-11 members	Literate	bottle	student	8	not detected	not detected	not detected	not detected	not detected	not detected	not detected	not detected	not detected	not detected	not detected	non detected	non detected
<15 years	4-7 members	Illiterate	bottle	student	6	detected	not detected	not detected	not detected	not detected	not detected	not detected	not detected	not detected	not detected	detected	detected	non detected
<15 years	8-11 members	Literate	tap	student	8	not detected	not detected	not detected	detected	not detected	not detected	not detected	not detected	not detected	not detected	detected	detected	non detected
<15 years	4-7 members	Illiterate	tank	student	5	not detected	not detected	detected	not detected	not detected	not detected	not detected	not detected	not detected	not detected	detected	detected	non detected
<15 years	8-11 members	Literate	tank	student	9	not detected	not detected	detected	not detected	not detected	not detected	not detected	not detected	not detected	not detected	detected	detected	non detected
<15 years	1-3 members	Literate	tap	student	3	not detected	not detected	not detected	not detected	not detected	not detected	not detected	not detected	not detected	not detected	not detected	non detected	non detected
<15 years	8-11 members	Literate	tap	student	9	not detected	not detected	not detected	not detected	not detected	not detected	not detected	not detected	not detected	not detected	not detected	non detected	non detected
<15 years	4-7 members	Literate	tap	student	4	not detected	detected	not detected	not detected	not detected	not detected	not detected	not detected	not detected	not detected	detected	detected	non detected
<15 years	4-7 members	Literate	bottle	student	4	not detected	not detected	not detected	not detected	not detected	not detected	not detected	not detected	not detected	not detected	not detected	non detected	non detected
<15 years	8-11 members	Literate	tap	factory_worker	10	not detected	not detected	not detected	not detected	not detected	not detected	not detected	not detected	not detected	not detected	not detected	non detected	non detected
<15 years	8-11 members	Literate	bottle	farmer	8	not detected	not detected	not detected	not detected	not detected	not detected	not detected	not detected	not detected	not detected	not detected	non detected	non detected
<15 years	8-11 members	Literate	tap	farmer	8	detected	not detected	not detected	not detected	not detected	not detected	not detected	not detected	not detected	not detected	detected	detected	non detected
<15 years	1-3 members	Literate	bottle	student	3	not detected	not detected	not detected	not detected	not detected	not detected	not detected	not detected	not detected	not detected	not detected	non detected	non detected
<15 years	8-11 members	Illiterate	tank	farmer	9	not detected	not detected	not detected	not detected	not detected	not detected	not detected	not detected	not detected	not detected	not detected	non detected	non detected
<15 years	8-11 members	Illiterate	tap	factory_worker	8	not detected	not detected	not detected	not detected	not detected	not detected	not detected	not detected	not detected	not detected	not detected	non detected	non detected
<15 years	8-11 members	Literate	tap	student	9	not detected	not detected	not detected	not detected	not detected	not detected	not detected	not detected	not detected	not detected	not detected	non detected	non detected
<15 years	8-11 members	Illiterate	tank	farmer	8	not detected	not detected	not detected	not detected	not detected	not detected	not detected	not detected	not detected	not detected	not detected	non detected	non detected
<15 years	1-3 members	Literate	bottle	factory_worker	3	not detected	not detected	not detected	not detected	not detected	not detected	not detected	not detected	not detected	not detected	not detected	non detected	non detected
<15 years	8-11 members	Literate	tap	student	9	not detected	not detected	not detected	not detected	not detected	not detected	not detected	not detected	not detected	not detected	not detected	non detected	non detected
<15 years	1-3 members	Literate	tank	student	3	not detected	not detected	not detected	not detected	not detected	not detected	not detected	not detected	not detected	not detected	not detected	non detected	non detected
<15 years	8-11 members	Illiterate	tank	others	8	not detected	not detected	not detected	not detected	not detected	not detected	not detected	not detected	detected	not detected	detected	non detected	detected
<15 years	1-3 members	Illiterate	tank	farmer	2	not detected	not detected	not detected	not detected	not detected	not detected	not detected	not detected	not detected	not detected	not detected	non detected	non detected
<15 years	4-7 members	Literate	tank	student	7	not detected	not detected	not detected	not detected	not detected	detected	not detected	not detected	not detected	not detected	detected	non detected	detected
<15 years	4-7 members	Literate	tank	factory_worker	5	not detected	not detected	not detected	not detected	not detected	not detected	not detected	not detected	not detected	not detected	not detected	non detected	non detected
<15 years	4-7 members	Literate	bottle	student	5	not detected	not detected	not detected	not detected	not detected	not detected	not detected	not detected	not detected	not detected	not detected	non detected	non detected
<15 years	4-7 members	Illiterate	tank	factory_worker	4	not detected	not detected	not detected	not detected	not detected	not detected	not detected	not detected	detected	not detected	detected	non detected	detected
<15 years	1-3 members	Illiterate	tank	factory_worker	3	detected	not detected	not detected	not detected	not detected	not detected	not detected	not detected	not detected	not detected	detected	detected	non detected
<15 years	8-11 members	Illiterate	tap	farmer	8	not detected	not detected	detected	not detected	not detected	not detected	not detected	not detected	not detected	not detected	detected	detected	non detected
<15 years	8-11 members	Illiterate	tap	farmer	8	not detected	not detected	not detected	not detected	not detected	not detected	not detected	not detected	not detected	not detected	not detected	non detected	non detected
<15 years	4-7 members	Literate	tank	farmer	6	not detected	not detected	not detected	not detected	not detected	not detected	not detected	not detected	not detected	not detected	not detected	non detected	non detected
<15 years	1-3 members	Illiterate	tap	student	3	not detected	not detected	not detected	not detected	not detected	not detected	not detected	not detected	not detected	not detected	not detected	non detected	non detected
<15 years	8-11 members	Literate	tank	student	8	not detected	not detected	not detected	not detected	not detected	not detected	not detected	not detected	not detected	not detected	not detected	non detected	non detected
<15 years	1-3 members	Literate	tap	student	3	not detected	not detected	not detected	not detected	not detected	not detected	not detected	not detected	not detected	not detected	not detected	non detected	non detected
<15 years	4-7 members	Literate	tank	student	6	not detected	not detected	not detected	not detected	not detected	not detected	not detected	not detected	not detected	not detected	not detected	non detected	non detected
<15 years	4-7 members	Illiterate	tank	student	4	not detected	not detected	not detected	not detected	not detected	not detected	not detected	not detected	not detected	not detected	not detected	non detected	non detected
<15 years	1-3 members	Illiterate	tank	student	3	not detected	not detected	not detected	not detected	detected	not detected	not detected	not detected	not detected	not detected	detected	detected	non detected
<15 years	8-11 members	Illiterate	tank	student	11	not detected	not detected	not detected	not detected	not detected	not detected	not detected	not detected	not detected	not detected	not detected	non detected	non detected
<15 years	8-11 members	Illiterate	tank	student	11	not detected	not detected	not detected	detected	not detected	not detected	not detected	not detected	not detected	not detected	detected	detected	non detected
<15 years	8-11 members	Literate	tank	factory_worker	8	not detected	not detected	not detected	not detected	not detected	not detected	not detected	not detected	not detected	not detected	not detected	non detected	non detected
<15 years	8-11 members	Literate	tank	farmer	10	not detected	not detected	not detected	not detected	not detected	not detected	not detected	not detected	not detected	not detected	not detected	non detected	non detected
<15 years	4-7 members	Illiterate	tank	student	6	not detected	not detected	detected	not detected	not detected	not detected	not detected	not detected	not detected	not detected	detected	detected	non detected
<15 years	4-7 members	Literate	tank	factory_worker	5	not detected	not detected	not detected	not detected	not detected	not detected	not detected	not detected	not detected	not detected	not detected	non detected	non detected
<15 years	1-3 members	Literate	tap	factory_worker	3	not detected	not detected	not detected	not detected	not detected	not detected	not detected	not detected	not detected	not detected	not detected	non detected	non detected
<15 years	8-11 members	Illiterate	bottle	student	9	not detected	not detected	not detected	not detected	not detected	not detected	not detected	not detected	not detected	not detected	not detected	non detected	non detected
<15 years	4-7 members	Illiterate	tank	student	6	not detected	not detected	not detected	not detected	not detected	not detected	not detected	not detected	detected	not detected	detected	non detected	detected
<15 years	4-7 members	Literate	tank	student	5	not detected	not detected	not detected	not detected	not detected	not detected	not detected	not detected	not detected	not detected	not detected	non detected	non detected
<15 years	4-7 members	Illiterate	tap	student	4	not detected	not detected	not detected	not detected	not detected	not detected	not detected	not detected	not detected	not detected	not detected	non detected	non detected
<15 years	4-7 members	Literate	tank	student	6	not detected	not detected	not detected	not detected	not detected	not detected	not detected	not detected	not detected	not detected	not detected	non detected	non detected
<15 years	1-3 members	Illiterate	bottle	student	3	not detected	not detected	not detected	not detected	not detected	not detected	not detected	not detected	not detected	not detected	not detected	non detected	non detected
<15 years	4-7 members	Literate	tank	others	4	not detected	not detected	not detected	not detected	not detected	not detected	not detected	not detected	detected	not detected	detected	non detected	detected
<15 years	4-7 members	Literate	bottle	farmer	4	not detected	not detected	not detected	not detected	not detected	not detected	not detected	not detected	not detected	not detected	not detected	non detected	non detected
<15 years	8-11 members	Literate	tap	others	11	not detected	not detected	not detected	not detected	not detected	not detected	not detected	not detected	not detected	not detected	not detected	non detected	non detected
<15 years	8-11 members	Literate	tap	student	9	not detected	not detected	not detected	not detected	not detected	not detected	not detected	not detected	not detected	not detected	not detected	non detected	non detected
<15 years	4-7 members	Illiterate	tank	others	7	not detected	not detected	not detected	not detected	not detected	not detected	not detected	not detected	not detected	not detected	not detected	non detected	non detected
<15 years	4-7 members	Illiterate	tank	student	6	not detected	not detected	detected	not detected	not detected	not detected	not detected	not detected	not detected	not detected	detected	detected	non detected
<15 years	4-7 members	Literate	tank	student	7	not detected	not detected	not detected	not detected	not detected	not detected	not detected	detected	not detected	not detected	detected	non detected	detected
<15 years	4-7 members	Illiterate	bottle	factory_worker	4	not detected	not detected	not detected	not detected	not detected	not detected	not detected	not detected	not detected	not detected	not detected	non detected	non detected
<15 years	1-3 members	Literate	bottle	student	3	not detected	not detected	not detected	not detected	not detected	not detected	not detected	not detected	not detected	not detected	not detected	non detected	non detected
<15 years	4-7 members	Literate	tank	student	7	not detected	detected	not detected	not detected	not detected	not detected	not detected	not detected	not detected	not detected	detected	detected	non detected
<15 years	4-7 members	Illiterate	tank	student	5	not detected	not detected	not detected	not detected	not detected	not detected	not detected	not detected	detected	not detected	detected	non detected	detected
<15 years	8-11 members	Illiterate	tap	student	10	not detected	not detected	not detected	detected	not detected	not detected	not detected	not detected	not detected	not detected	detected	detected	non detected
<15 years	4-7 members	Literate	tap	student	6	not detected	not detected	not detected	not detected	not detected	not detected	not detected	not detected	not detected	not detected	not detected	non detected	non detected
<15 years	4-7 members	Illiterate	bottle	student	5	not detected	not detected	not detected	not detected	not detected	not detected	not detected	not detected	not detected	not detected	not detected	non detected	non detected
<15 years	8-11 members	Literate	tap	student	9	not detected	not detected	not detected	not detected	not detected	not detected	not detected	not detected	not detected	not detected	not detected	non detected	non detected
<15 years	4-7 members	Literate	bottle	student	5	not detected	not detected	not detected	not detected	not detected	not detected	not detected	not detected	not detected	not detected	not detected	non detected	non detected
<15 years	8-11 members	Literate	tap	student	8	not detected	not detected	not detected	not detected	not detected	not detected	not detected	not detected	not detected	not detected	not detected	non detected	non detected
<15 years	8-11 members	Illiterate	tap	student	9	not detected	not detected	not detected	not detected	not detected	not detected	not detected	not detected	not detected	not detected	not detected	non detected	non detected
<15 years	4-7 members	Literate	tank	student	5	not detected	not detected	not detected	not detected	not detected	not detected	not detected	detected	not detected	not detected	detected	non detected	detected
<15 years	8-11 members	Literate	tank	student	8	not detected	not detected	not detected	not detected	not detected	not detected	not detected	not detected	not detected	not detected	not detected	non detected	non detected
<15 years	8-11 members	Illiterate	tank	student	9	not detected	not detected	not detected	not detected	detected	not detected	not detected	not detected	not detected	not detected	detected	detected	non detected
<15 years	1-3 members	Illiterate	tap	student	3	not detected	not detected	not detected	not detected	not detected	not detected	not detected	not detected	not detected	not detected	not detected	non detected	non detected
<15 years	4-7 members	Literate	tank	factory_worker	4	not detected	not detected	not detected	not detected	not detected	not detected	not detected	not detected	not detected	not detected	not detected	non detected	non detected
<15 years	8-11 members	Literate	tank	factory_worker	8	not detected	not detected	detected	not detected	not detected	not detected	not detected	not detected	not detected	not detected	detected	detected	non detected
>=15 years	4-7 members	Illiterate	tap	factory_worker	5	not detected	not detected	not detected	not detected	not detected	not detected	not detected	not detected	not detected	not detected	not detected	non detected	non detected
>=15 years	4-7 members	Illiterate	bottle	student	5	not detected	not detected	not detected	not detected	not detected	not detected	not detected	not detected	not detected	not detected	not detected	non detected	non detected
>=15 years	4-7 members	Illiterate	tank	student	7	not detected	not detected	detected	not detected	not detected	not detected	not detected	not detected	not detected	not detected	detected	detected	non detected
>=15 years	4-7 members	Illiterate	tank	others	6	not detected	detected	not detected	not detected	not detected	not detected	not detected	not detected	not detected	not detected	detected	detected	non detected
>=15 years	4-7 members	Illiterate	tank	student	7	not detected	not detected	not detected	not detected	not detected	not detected	not detected	not detected	detected	not detected	detected	non detected	detected
>=15 years	4-7 members	Literate	bottle	factory_worker	4	not detected	not detected	not detected	not detected	not detected	not detected	not detected	not detected	not detected	not detected	not detected	non detected	non detected
>=15 years	4-7 members	Illiterate	bottle	others	4	not detected	not detected	not detected	not detected	not detected	not detected	not detected	not detected	not detected	not detected	not detected	non detected	non detected
>=15 years	4-7 members	Illiterate	bottle	student	5	not detected	not detected	not detected	not detected	not detected	not detected	not detected	not detected	not detected	not detected	not detected	non detected	non detected
>=15 years	4-7 members	Illiterate	tank	student	5	not detected	not detected	not detected	not detected	not detected	not detected	not detected	not detected	not detected	not detected	not detected	non detected	non detected
>=15 years	8-11 members	Illiterate	bottle	farmer	11	not detected	not detected	not detected	not detected	not detected	not detected	not detected	not detected	not detected	not detected	not detected	non detected	non detected
>=15 years	8-11 members	Literate	tap	student	9	not detected	not detected	not detected	not detected	not detected	not detected	not detected	not detected	not detected	not detected	not detected	non detected	non detected
>=15 years	4-7 members	Illiterate	tank	student	5	not detected	not detected	not detected	not detected	not detected	not detected	not detected	not detected	not detected	not detected	not detected	non detected	non detected
>=15 years	4-7 members	Literate	tap	student	7	not detected	not detected	not detected	not detected	not detected	not detected	not detected	not detected	not detected	not detected	not detected	non detected	non detected
>=15 years	4-7 members	Literate	bottle	student	5	not detected	not detected	not detected	not detected	not detected	not detected	not detected	not detected	not detected	not detected	not detected	non detected	non detected
>=15 years	1-3 members	Illiterate	tank	others	3	not detected	not detected	detected	not detected	not detected	not detected	not detected	not detected	not detected	not detected	detected	detected	non detected
>=15 years	4-7 members	Illiterate	tank	farmer	6	not detected	not detected	not detected	not detected	not detected	not detected	not detected	not detected	not detected	not detected	not detected	non detected	non detected
>=15 years	4-7 members	Illiterate	tank	student	4	not detected	not detected	not detected	not detected	not detected	not detected	not detected	not detected	not detected	not detected	not detected	non detected	non detected
>=15 years	1-3 members	Illiterate	tank	farmer	3	not detected	not detected	not detected	detected	not detected	not detected	not detected	not detected	not detected	not detected	detected	detected	non detected
>=15 years	4-7 members	Illiterate	bottle	student	6	not detected	not detected	not detected	not detected	not detected	not detected	not detected	not detected	not detected	not detected	not detected	non detected	non detected
>=15 years	4-7 members	Literate	tap	others	5	not detected	not detected	not detected	not detected	not detected	not detected	not detected	not detected	not detected	not detected	not detected	non detected	non detected
>=15 years	8-11 members	Illiterate	bottle	student	8	not detected	not detected	not detected	not detected	not detected	not detected	not detected	not detected	not detected	not detected	not detected	non detected	non detected
>=15 years	1-3 members	Illiterate	tank	student	2	not detected	not detected	not detected	not detected	not detected	not detected	not detected	not detected	not detected	not detected	not detected	non detected	non detected
>=15 years	1-3 members	Illiterate	tank	student	3	not detected	not detected	not detected	not detected	not detected	not detected	not detected	not detected	not detected	not detected	not detected	non detected	non detected
>=15 years	4-7 members	Illiterate	tank	student	7	not detected	not detected	not detected	detected	not detected	not detected	not detected	not detected	not detected	not detected	detected	detected	non detected
>=15 years	4-7 members	Illiterate	bottle	factory_worker	4	not detected	not detected	not detected	not detected	not detected	not detected	not detected	not detected	not detected	not detected	not detected	non detected	non detected
>=15 years	4-7 members	Literate	tank	student	4	not detected	not detected	detected	not detected	not detected	not detected	not detected	not detected	not detected	not detected	detected	detected	non detected
>=15 years	8-11 members	Literate	bottle	others	8	not detected	not detected	not detected	not detected	not detected	not detected	not detected	not detected	not detected	not detected	not detected	non detected	non detected
>=15 years	1-3 members	Literate	tap	student	3	not detected	not detected	not detected	not detected	not detected	not detected	not detected	not detected	not detected	not detected	not detected	non detected	non detected
>=15 years	1-3 members	Literate	bottle	student	2	not detected	not detected	not detected	not detected	not detected	not detected	not detected	not detected	not detected	not detected	not detected	non detected	non detected
>=15 years	8-11 members	Literate	tap	factory_worker	10	not detected	not detected	not detected	not detected	not detected	not detected	not detected	not detected	not detected	not detected	not detected	non detected	non detected
>=15 years	4-7 members	Literate	tap	others	4	not detected	not detected	not detected	not detected	not detected	not detected	not detected	not detected	not detected	not detected	not detected	non detected	non detected
>=15 years	8-11 members	Illiterate	bottle	farmer	9	not detected	not detected	not detected	not detected	not detected	not detected	not detected	not detected	not detected	not detected	not detected	non detected	non detected
>=15 years	8-11 members	Literate	tap	factory_worker	8	not detected	not detected	not detected	not detected	detected	not detected	not detected	not detected	not detected	not detected	detected	detected	non detected
>=15 years	4-7 members	Illiterate	tank	factory_worker	5	not detected	not detected	not detected	not detected	not detected	not detected	not detected	not detected	not detected	not detected	not detected	non detected	non detected
>=15 years	4-7 members	Literate	tank	farmer	7	not detected	not detected	not detected	not detected	not detected	not detected	not detected	not detected	not detected	not detected	not detected	non detected	non detected
>=15 years	4-7 members	Literate	tap	student	5	not detected	not detected	not detected	not detected	not detected	not detected	not detected	not detected	not detected	not detected	not detected	non detected	non detected
>=15 years	8-11 members	Literate	bottle	student	8	not detected	not detected	not detected	not detected	not detected	not detected	not detected	not detected	not detected	not detected	not detected	non detected	non detected
>=15 years	4-7 members	Illiterate	tap	student	6	not detected	not detected	not detected	not detected	not detected	not detected	not detected	not detected	not detected	not detected	not detected	non detected	non detected
>=15 years	4-7 members	Literate	tank	student	5	not detected	not detected	detected	not detected	not detected	not detected	not detected	not detected	not detected	not detected	detected	detected	non detected
>=15 years	1-3 members	Literate	tap	student	3	not detected	not detected	not detected	not detected	not detected	not detected	not detected	not detected	not detected	not detected	not detected	non detected	non detected
>=15 years	4-7 members	Illiterate	bottle	farmer	5	not detected	not detected	not detected	not detected	not detected	not detected	not detected	not detected	not detected	not detected	not detected	non detected	non detected
>=15 years	4-7 members	Illiterate	tap	student	5	not detected	not detected	not detected	not detected	not detected	not detected	not detected	not detected	not detected	not detected	not detected	non detected	non detected
>=15 years	1-3 members	Literate	tap	farmer	3	not detected	not detected	not detected	not detected	not detected	not detected	not detected	not detected	not detected	not detected	not detected	non detected	non detected
>=15 years	8-11 members	Literate	tank	student	9	not detected	not detected	not detected	not detected	not detected	detected	not detected	not detected	not detected	not detected	detected	non detected	detected
>=15 years	4-7 members	Literate	tap	student	4	not detected	not detected	not detected	not detected	not detected	not detected	not detected	not detected	not detected	not detected	not detected	non detected	non detected
>=15 years	1-3 members	Literate	bottle	farmer	3	not detected	detected	not detected	not detected	not detected	not detected	not detected	not detected	not detected	not detected	detected	detected	non detected
>=15 years	4-7 members	Literate	tap	others	4	not detected	not detected	not detected	not detected	not detected	not detected	not detected	not detected	not detected	not detected	not detected	non detected	non detected
>=15 years	4-7 members	Literate	tap	student	4	not detected	not detected	not detected	not detected	not detected	not detected	not detected	not detected	not detected	not detected	not detected	non detected	non detected
>=15 years	1-3 members	Illiterate	tap	factory_worker	2	not detected	not detected	not detected	not detected	not detected	not detected	not detected	not detected	not detected	not detected	not detected	non detected	non detected
>=15 years	8-11 members	Illiterate	bottle	student	9	not detected	not detected	not detected	not detected	not detected	not detected	not detected	not detected	not detected	not detected	not detected	non detected	non detected
>=15 years	4-7 members	Literate	tank	student	4	detected	not detected	not detected	not detected	not detected	not detected	not detected	not detected	not detected	not detected	detected	detected	non detected
>=15 years	4-7 members	Illiterate	bottle	farmer	5	not detected	not detected	not detected	not detected	not detected	not detected	not detected	not detected	not detected	not detected	not detected	non detected	non detected
>=15 years	4-7 members	Literate	tank	student	7	not detected	not detected	not detected	not detected	not detected	not detected	not detected	not detected	not detected	not detected	not detected	non detected	non detected
>=15 years	4-7 members	Literate	tank	others	5	not detected	not detected	detected	not detected	not detected	not detected	not detected	not detected	not detected	not detected	detected	detected	non detected
>=15 years	1-3 members	Illiterate	bottle	factory_worker	3	not detected	not detected	not detected	not detected	not detected	not detected	not detected	not detected	not detected	not detected	not detected	non detected	non detected
>=15 years	4-7 members	Illiterate	bottle	student	6	not detected	not detected	not detected	not detected	not detected	not detected	not detected	not detected	not detected	not detected	not detected	non detected	non detected
>=15 years	4-7 members	Literate	tap	student	4	not detected	not detected	not detected	not detected	not detected	not detected	not detected	not detected	not detected	not detected	not detected	non detected	non detected
>=15 years	4-7 members	Literate	tank	factory_worker	4	not detected	not detected	detected	not detected	not detected	not detected	not detected	not detected	not detected	not detected	detected	detected	non detected
>=15 years	4-7 members	Illiterate	tap	student	4	not detected	not detected	not detected	not detected	not detected	not detected	not detected	not detected	not detected	not detected	not detected	non detected	non detected
>=15 years	4-7 members	Illiterate	tap	student	5	not detected	detected	not detected	not detected	not detected	not detected	not detected	not detected	not detected	not detected	detected	detected	non detected
>=15 years	4-7 members	Literate	tank	student	4	detected	not detected	not detected	not detected	not detected	not detected	not detected	not detected	not detected	not detected	detected	detected	non detected
>=15 years	8-11 members	Literate	tap	factory_worker	8	not detected	not detected	not detected	not detected	not detected	not detected	not detected	not detected	not detected	not detected	not detected	non detected	non detected
>=15 years	8-11 members	Literate	tap	student	10	not detected	not detected	not detected	not detected	not detected	not detected	not detected	not detected	not detected	not detected	not detected	non detected	non detected
>=15 years	8-11 members	Literate	tank	student	8	not detected	not detected	not detected	not detected	not detected	not detected	not detected	not detected	not detected	not detected	not detected	non detected	non detected
